# Supplementary material for: BgTEP: An Antiprotease Involved in Innate Immune Sensing in Biomphalaria glabrata
Source: Front Immunol. 2018 May 29;9:1206. doi: 10.3389/fimmu.2018.01206 (PMC5989330; doi:10.3389/fimmu.2018.01206)
Supplement: Supplementary file 5 [file table_1.xlsx]

## Sheet: DEFINITIF 
Supp. Table 1 : Genomic organization of BgTEP
Exon	Nucleotide no.		Exon lenght (bp)	Exons sequences		Splice junction		Introns sequences
	From	To		5'	3'	3'	5'	5'	3'
1	-93	5	98	GACTGA	AATGAG	AATGAG	GTGAGA	GTGAGA	CCTCAG
2	6	62	56	AATGAA	CCAGGG	CCAGGG	GTAAGT	GTAAGT	TTACAG
3	63	244	181	GGGAAA	CACCAG	CACCAG	GTGAGA	GTGAGA	CAATAG
4	245	270	25	GAGTTA	ATGCCA	ATGCCA	GTAAGT	GTAAGT	TGCCAG
5	271	424	153	ATTGAC	AGAGAG	AGAGAG	GTAGGC	GTAGGC	CTATAG
6	425	495	70	TTAACT	ATTCTG	ATTCTG	GTAAAT	GTAAAT	ATTTAG
7	496	621	125	GATCCT	ACTGAG	ACTGAG	GTGAAT	GTGAAT	TTACAG
8	622	667	45	ACTGTT	AGTATG	AGTATG	GTACGT	GTACGT	CCTCAG
9	668	752	84	ATTTAC	GGCCAA	GGCCAA	GTGAGA	GTGAGA	TTTCAG
10	753	864	111	ATACAC	TTTGAG	TTTGAG	GTGAAT	GTGAAT	CTTAAG
11	865	976	111	ATTAAA	CAACTG	CAACTG	GTAAAA	GTAAAA	TTGCAG
12	977	1089	112	GCATTA	GCATAC	GCATAC	GTAAGT	GTAAGT	TTACAG
13	1090	1317	227	GTTCAA	ATCAAG	ATCAAG	GTAAAT	GTAAAT	TTTCAG
14	1318	1419	101	GTGTCG	GTAAAA	GTAAAA	GTAAGT	GTAAGT	TTCTAG
15	1420	1482	62	GCAGAA	TATGAG	TATGAG	GTAAGG	GTAAGG	CAATAG
16	1483	1677	194	ATCAGA	AACAAA	AACAAA	GTAAGT	GTAAGT	CTCGAG
17	1678	1827	149	GTAAAT	AATAAG	AATAAG	GTGACT	GTGACT	CTATAG
18	1828	1929	101	GTCAAA	TTCTCA	TTCTCA	GTAAGT	GTAAGT	TGACAG
19	1930	1990	60	AATATG	TAGCAC	TAGCAC	GTAAGT	GTAAGT	CTAAAG
20	1991	2177	186	TTGGAA	AAAGAG	AAAGAG	GTAGAT	GTAGAT	GTTTAG
21	2178	2295	117	CATCAA	TCAAAG	TCAAAG	GTTTGC	GTTTGC	CTACAG
22	2296	2409	113	CTTCGT	CTAATG	CTAATG	GTAGGA	GTAGGA	ATGTAG
23	2410	2487	77	GTCACT	ATTCAG	ATTCAG	GTAACT	GTAACT	CATTAG
24	2485	2616	131	GTAAGA	ATCAAA	ATCAAA	GTAAGT	GTAAGT	TGACAG
25	2617	2758	141	CATGAA	TGACAG	TGACAG	GTAAGG	GTAAGG	TTTTAG
26	2798	2935	137	GTGACC	ATGATG	ATGATG	GTAAAT	GTAAAT	TTTTAG
27	2936	3017	81	GATATC	TACTTG	TACTTG	GTAAGA	GTAAGA	TCACAG
28	3016	3174	158	GCTAAC	ACTCAG	ACTCAG	GTAAGC	GTAAGC	CTCTAG
29	3175	3252	77	GGAACA	GTTCAG	GTTCAG	GTATTA	GTATTA	TTATAG
30	3253	3457	204	GATTGC	AAGAAG	AAGAAG	GTAATT	GTAATT	CATCAG
31	3458	3681	223	GAGGTC	ACTCAG	ACTCAG	GTAAAT	GTAAAT	CCGCAG
32	3682	3831	149	GACACA	CAAGAG	CAAGAG	GTATTG	GTATTG	CTCTAG
33	3832	3894	62	ATTCAA	TTAGAT	TTAGAT	GTAAGT	GTAAGT	TTCTAG
34	3895	4004	109	ATTGAA	CACTAA	CACTAA	GTAAGG	GTAAGG	TTCTAG
35	4005	4152	147	ATTTTT	GACAAG	GACAAG	GTGAAT	GTGAAT	AAACAG
36	4153	4255	102	ATCAGT	AACCAG	AACCAG	GTAAAG	GTAAAG	TAAAAG
37	4256	4561	305	CTAATC	TRANSLATE
