# Supplementary material for: BgTEP: An Antiprotease Involved in Innate Immune Sensing in Biomphalaria glabrata
Source: Front Immunol. 2018 May 29;9:1206. doi: 10.3389/fimmu.2018.01206 (PMC5989330; doi:10.3389/fimmu.2018.01206)
Supplement: Supplementary file 6 [file table_2.xlsx]

## Sheet: Feuil1
Code name	Name	Organism	Accession number (GenBank)
Aa TEP3	Aedes TEP3	Aedes aegypti	EAT39604
Ac CD109-1	Aplysia CD 109	Aplysia californica	XP_012936368
Ac CD109-2	Aplysia CD 109-like-1	Aplysia californica	XP_012946903
Ad TEP	Anopheles TEP	Anopheles darlingi	ETN58896
Afo CD109	Penguin CD109	Aptenodytes forsteri	XP_019326675
Ag TEP1	Mosquito TEP1	Anopheles gambiae	AAG00600
Ag TEP10	Mosquito TEP10	Anopheles gambiae	EAA05464
Ag TEP13	Mosquito TEP13	Anopheles gambiae	EAA12257
Ag TEP14	Mosquito TEP14	Anopheles gambiae	EAA12832
Ag TEP15	Mosquito TEP15	Anopheles gambiae	EAA12171
Ag TEP17	Mosquito TEP17	Anopheles gambiae	XP_318490
Ag TEP3	Mosquito TEP3	Anopheles gambiae	EAA10529
Ag TEP4	Mosquito TEP4	Anopheles gambiae	EAA13702
Ag TEP6	Mosquito TEP6	Anopheles gambiae	XP_315153
Ag TEP9	Mosquito TEP9	Anopheles gambiae	EAA05467
Ap CD109	Pea aphid CD109-1	Acyrthosiphon pisum	XP_008187438
Am CD109-1	Honey bee TEP1	Apis mellifera	XP_397416
Am CD109-2	Honey bee TEP2	Apis mellifera	XP_001122599
Ar CD109	Turnip sawfly CD109-2	Athalia rosae	XP_012262615
Af A2M	Clams A2M	Azumapecten farreri	AAR39412
Af TEP	Clams TEP1	Azumapecten farreri	ABP04060
Bb C3	Amphioxus C3-like	Branchiostoma belcheri	BAB47146
Bb CD109	Amphioxus CD109-1	Branchiostoma belcheri	XP_019629164
Bf CPAMD8	Amphioxus CPAMD8	Branchiostoma floridae	XP_002239366
Bg CD109	Snail CD109	Biomphalaria glabrata	XP_013071291
Bg TEP	Snail TEP	Biomphalaria glabrata	ADE45332
Bi CD109	Bumble bee CD109	Bombus impatiens	XP_003485690
Cb TEP	Nematode TEP	Caenorhabditis briggsae	CAP36960
Ce TEP	Nematode TEP1	Caenorhabditis elegans	CAB05007
Cf CD109-1	Ant CD109-1	Camponotus floridanus	EFN68790
Cf CD109-2	Ant CD109-2	Camponotus floridanus	XP_011267213
Cg CD109-1	Oyster CD109	Crassostrea gigas	XP_019918075
Cg CD109-2	Oyster CD109-1	Crassostrea gigas	XP_011444695
Ci A2M	Sea squirt A2M	Ciona intestinalis	NP_001027688
Ci CPAMD8	Sea squirt CPAMD8	Ciona intestinalis	XP_002124325
Ci C3	Sea squirt C3-1	Ciona intestinalis	Q8WPD8
Clf CD109	Dog CD109	Canis lupus familiaris	XP_532205
Cj CD109	Quail CD109	Coturnix japonica	XP_015714561
Cpb CD109	Turtle CD109	Chrysemys picta bellii	XP_005312574
Cq TEP	Culex TEP-3	Culex quinquefasciatus	EDS33561
Cr C3	Horseshoe crab C3	Carcinoscorpius rotundicauda	AAQ08323
Cc A2M	Carp alpha-2-macroglobulin1	Cyprinus carpio	BAA85038
Cc C3	Carp C3-H1	Cyprinus carpio	BAA36618
Cc C4	Carp C4-1	Cyprinus carpio	BAB03284
Cc C5	Carp C5-2	Cyprinus carpio	BAC23058
De TEP5	Fruit fly TEP5	Drosophila erecta	XP_001974231
Dl A2M	sea anemone A2M	Diadumene lineata	BAJ05271
Dl C3	sea anemone C3-1	Diadumene lineata	BAJ05269
Dm TEP1	Fruit fly TEP1	Drosophila melanogaster	NP_523578
Dm TEP3	Fruit fly TEP3	Drosophila melanogaster	NP_523507
Dm MCR	Fruit fly TEP6	Drosophila melanogaster	NP_524688
Dn CD109	Wheat aphid CD109-2	Diuraphis noxia	XP_015369821
Dq CD109	Queenless ant CD109-3	Dinoponera quadriceps	XP_014472782
Dr CD109	Zebrafish CD109	Danio rerio	XP_697512
Eb C3	Hagfish C3	Eptatretus burgeri	CAA77677
Eb Prot Inhib	Hagfish protease inhibitor	Eptatretus burgeri	BAD12264
Ec CD109	Horse CD109	Equus caballus	XP_001498093
Ep TEP	Epanerchodus TEP2	Eparnerchodus sp	BAR45599
Ers A2M	Crab A2M	Eriocheir sinensis	ADD71943
Es C3	Bobtail squid C3	Euprymna scolopes	ACF04700
Es CD109	Bobtail squid TEP1	Euprymna scolopes	AFV94409
Ect CD109	Tenrec CD109	Echinops telfairi	XP_004696598
Et TEP	Euphaedusa TE	Euphaedusa tau	BAE44110
Fi A2M	Indian prawn A2M	Fenneropenaeus indicus	ADT91769
Gg C3	Chicken C3	Gallus gallus	NP_990736
Gg C4	Chicken C4	Gallus gallus	T28153
Gp C3	Guinea pig C3	Cavia porcellus	P12387
Ha A2M	Spider A2M	Hasarius adansoni	BAK64111
Ha C3	Spider C3-1	Hasarius adansoni	BAK64109
Ha TEP	Spider TEP	Hasarius adansoni	BAK64112
Hc A2M	Clam A2M	Hyriopsis cumingii	ABJ89824
Hr C3	Ascidian C3	Halocynthia rorezi	BAA75069
Hs A2M	Human alpha-2-macroglobulin	Homo sapiens	P01023
Hs C3	Human C3	Homo sapiens	P01024
Hs C4A	Human C4A	Homo sapiens	AAB59537
Hs C5	Human C5	Homo sapiens	P01031
Hs CD109	Human CD109	Homo sapiens	AAL84159
Hs CPAMD8	Human CPAMD8	Homo sapiens	NP_056507
Is A2M1	Tick A2M-1	Ixodes scapularis	PMID: 21811049 DOI: 10.1159/000328851
Is A2M2	Tick A2M-3	Ixodes scapularis	PMID: 21811049 DOI: 10.1159/000328851
Is MCR1	Tick MCR1	Ixodes scapularis	PMID: 21811049 DOI: 10.1159/000328851
Is TEP	Tick TEP	Ixodes scapularis	EEC12664
L A2M	Horseshoe crab alpha-2-macroglobulin	Limulus sp	BAA19844
La CD109	Lingulata CD109	Lingula anatina	XP_013406061
Lc A2M	Lamprey alpha-2-macroglobulin	Lethenteron camtschaticum	BAA02762
Lc C3	Lamprey C3	Lethenteron camtschaticum	Q00685
Lg Prot	owl limpet prot	Lottia gigantea	XP_009057138
Loa CD109	Elephant CD109	Loxodonta africana	XP_003404437
Lp CD109	Limulus CD109	Limulus polyphemus	XP_013779799
Lve CD109	Chinese dolphin CD109	Lipotes vexillifer	XP_007458465
Lv TEP	Shrimp TEP	Litopenaeus vannamei	KX685455
Mc Prot Inhib	Mussel protease inhibitor	Mytilus coruscus	ALA16013
Md C3	Opossum C3	Monodelphis domestica	XP_001378723
Mm A2M	Mouse alpha-2-macroglobulin	Mus musculus	Q61838
Mm C3	Mouse C3	Mus musculus	P01027
Mm C4	Mouse C4	Mus musculus	P01029
Mm C5	Mouse C5	Mus musculus	P06684
Mm CD109	CD109	Mus musculus	NP_694738
Nan C3	Cobra C3	Naja naja	Q01833
Nin CD109	Ibis CD109	Nipponia nippon	XP_009473962
Nn TEP	Millipede TEP2	Niponia nodulosa	BAR45595
Nv A2M	Wasp A2M	Nasonia vitripennis	XP_001604193
Nev C3	Starlet sea anemone C3	Nematostella vectensis	BAH22724
Nv CD109	Wasp TEP3	Nasonia vitripennis	XP_001599750
Om A2M	Soft tick alpha-2-macroglobulin	Ornithodoros moubata	AAN10129
Onm C3	Trout C3	Oncorhynchus mykiss	AAB05029
Pd CD109	Paper wasp CD109-1	Polistes dominula	XP_015181619
Pl A2M	Crayfish A2M	Pacifastacus leniusculus	HQ596363
Pl TEP	Crayfish TEP	Pacifastacus leniusculus	AEC50085
Rd C3	Clam C3	Ruditapes decussatus	ACN37845
Rn A2M	Rat alpha-2-macroglobulin	Rattus norvegicus	P06238
Rn C3	Rat C3	Rattus norvegicus	CAA36716
Rs CD109-1	Horseshoe bat CD109-1	Rhinolophus sinicus	XP_019604873
Sc CD109	Feral pig CD109	Sus scrofa	XP_001927580
Se C3	Coral C3-like	Swiftia exserta	AAN86548
Sp C3	Sea urchin C3	Strongylocentrotus purpuratus	AAC14396
Sp CPAMD8	Sea urchin CPAMD8	Strongylocentrotus purpuratus	XP_785018
Ss A2M	Mud crab alpha-2-macroglobulin	Scylla serrata	ABD61456
Ssj TEP	Scolopendra TEP3	Scolopendra subspinipes japonica	BAR45614
Tc CD109	Beetle TEP3	Tribolium castaneum	XP_972838
Tc TEP4	Beetle TEP4	Tribolium castaneum	XP_970922
Xl A2M	Xenopus endodermin (alpha-2-macroglobulin-like paralog)	Xenopus laevis	AAB51432
Xl C3	Xenopus C3	Xenopus laevis	AAB60608
Xl C4	Xenopus C4	Xenopus laevi	BAA11188
Zn CD109	Termite CD109	Zootermopsis nevadensis	KDR19308
Supplementary table 1: Sequences of TEPs used to construct phylogenetic tree.
